# Supplementary material for: Role of FGF21 in mediating the effect of phosphatidylcholine on GBM
Source: Front Oncol. 2024 Sep 2;14:1428025. doi: 10.3389/fonc.2024.1428025 (PMC11402610; doi:10.3389/fonc.2024.1428025)
Supplement: Supplementary file 4 [file Table1.xlsx]

## Sheet: Sheet1
Supplementary Table 1: Instrumental variants (n=23) of PC used in MR analyses.
SNP	effect_allele.exposure	other_allele.exposure	beta.exposure	eaf.exposure	se.exposure	pval.exposure	R2	f
rs10150075	T	C	-0.191189	0.0530446	0.0382426	5.88361e-07	0.00347377	24.9868
rs10498720	C	A	0.261962	0.0294103	0.0503467	2.01121e-07	0.00376165	27.0653
rs117061362	T	G	0.214587	0.044898	0.0410865	1.8104e-07	0.00379001	27.2701
rs117185962	C	A	-0.268296	0.0221893	0.0590505	5.61874e-06	0.00287087	20.6376
rs117398583	A	G	-0.242768	0.0316929	0.0509021	1.88293e-06	0.0031624	22.74
rs143699848	C	T	-0.339835	0.0128905	0.0744975	5.15241e-06	0.00289384	20.8033
rs17173596	A	G	0.0822015	0.303746	0.0182705	6.92517e-06	0.00281524	20.2366
rs174544	A	C	-0.126716	0.379757	0.0172553	2.30441e-13	0.00746525	53.9134
rs1935135	C	T	0.0825672	0.286753	0.018287	6.42493e-06	0.00283516	20.3802
rs2075083	T	G	0.0810713	0.581063	0.0167994	1.42153e-06	0.00323757	23.2823
rs3775850	A	G	-0.095713	0.204242	0.0207689	4.12409e-06	0.00295332	21.2321
rs4937784	T	C	-0.119375	0.135939	0.0248294	1.55526e-06	0.00321349	23.1086
rs57634784	T	C	-0.0873597	0.330952	0.0175855	6.92569e-07	0.00343006	24.6713
rs61900787	C	T	0.0785995	0.414617	0.0168943	3.3372e-06	0.00300975	21.639
rs6864719	G	A	-0.170655	0.948657	0.0382198	8.12008e-06	0.00277291	19.9315
rs73188528	A	G	0.0982658	0.200375	0.022037	8.34935e-06	0.00276553	19.8783
rs74883996	T	C	0.382146	0.011103	0.0842415	5.81509e-06	0.00286182	20.5724
rs76218130	C	A	0.248793	0.0244524	0.0558475	8.51508e-06	0.00276026	19.8403
rs76744655	C	T	-0.247162	0.0255301	0.0552194	7.71775e-06	0.00278644	20.029
rs77304558	C	T	-0.914876	0.00212241	0.196123	3.14159e-06	0.00302574	21.7544
rs77456635	A	G	-0.23863	0.02424	0.0535987	8.62209e-06	0.00275692	19.8162
rs79508872	A	C	-0.275754	0.020161	0.0598458	4.13556e-06	0.00295239	21.2254
rs964184	C	G	-0.122296	0.848991	0.0231941	1.38211e-07	0.00386251	27.7938
