# Supplementary material for: Role of FGF21 in mediating the effect of phosphatidylcholine on GBM
Source: Front Oncol. 2024 Sep 2;14:1428025. doi: 10.3389/fonc.2024.1428025 (PMC11402610; doi:10.3389/fonc.2024.1428025)
Supplement: Supplementary file 5 [file Table2.xlsx]

## Sheet: Sheet1
Supplementary Table 2: Instrumental variants (n=48) of GBM used in reverse causal MR analyses.
SNP	effect_allele.exposure	other_allele.exposure	beta.exposure	eaf.exposure	pval.exposure	se.exposure	R2	f
rs10040431	C	T	-0.393974	0.334077	3.78617e-05	0.0956213	5.90668e-05	16.9755
rs10161789	A	G	0.446765	0.17821	1.41446e-05	0.102903	6.55869e-05	18.8495
rs10518938	A	G	-0.362152	0.57495	2.58381e-05	0.0860759	6.15936e-05	17.7017
rs10741594	A	G	-0.44925	0.816534	1.67325e-05	0.104366	6.44724e-05	18.5291
rs112291110	C	G	1.52194	0.00450022	4.05621e-05	0.370821	5.86117e-05	16.8447
rs112990769	T	C	0.822518	0.0284176	4.9577e-05	0.20271	5.72874e-05	16.4641
rs114038275	G	A	0.622522	0.0574004	4.85344e-05	0.153233	5.7428e-05	16.5045
rs114864148	G	A	-1.49124	0.0333431	3.96652e-05	0.362883	5.87597e-05	16.8872
rs114898743	T	G	1.44589	0.00775176	3.079e-06	0.309912	7.57363e-05	21.7666
rs117691319	A	G	0.839881	0.0279152	4.86452e-05	0.206763	5.74128e-05	16.5001
rs11786584	C	G	1.51322	0.00518885	3.85549e-05	0.367646	5.89471e-05	16.9411
rs140224167	C	G	4.39939	7.63149e-05	4.40565e-05	1.07693	5.80668e-05	16.6881
rs141163515	A	G	0.979975	0.0227513	3.71595e-06	0.21181	7.44815e-05	21.4059
rs146656991	A	G	-1.05252	0.0557323	4.78178e-05	0.258856	5.75258e-05	16.5326
rs150327299	A	T	0.979006	0.0196737	2.99061e-05	0.234539	6.06258e-05	17.4236
rs151057105	T	C	0.547288	0.110474	4.67671e-06	0.119527	7.29477e-05	20.9651
rs1535045	T	C	-0.444264	0.248968	3.30005e-05	0.107007	5.99757e-05	17.2367
rs1585405	T	C	0.514594	0.813713	2.83465e-05	0.122922	6.098e-05	17.5254
rs1865808	T	G	-0.378102	0.460866	1.5263e-05	0.0874253	6.50817e-05	18.7043
rs188398117	T	C	0.946619	0.0274506	1.4238e-06	0.196327	8.08907e-05	23.2481
rs189788908	G	C	1.43446	0.00539371	3.86269e-05	0.348548	5.89345e-05	16.9375
rs299688	T	G	0.463935	0.766867	2.60741e-05	0.110322	6.15328e-05	17.6843
rs3217992	T	C	-0.4659	0.386572	3.20155e-07	0.0911531	9.08964e-05	26.124
rs4549394	T	C	0.496602	0.10697	4.35061e-05	0.121477	5.81496e-05	16.7119
rs45615836	T	C	1.61103	0.00437895	3.90283e-05	0.391678	5.88663e-05	16.9179
rs4643117	A	G	0.367861	0.40035	1.94352e-05	0.0861241	6.34796e-05	18.2438
rs4851562	G	A	0.527287	0.830638	3.38727e-05	0.127188	5.98025e-05	17.187
rs4871358	C	T	-1.05764	0.983042	1.1688e-05	0.241287	6.68532e-05	19.2134
rs4976561	G	C	-0.39388	0.421431	9.16495e-06	0.0887919	6.84691e-05	19.6779
rs56173470	A	G	1.40716	0.0068252	1.27947e-05	0.322478	6.62524e-05	19.0407
rs58495994	T	A	0.637939	0.0667093	1.53197e-05	0.147533	6.50572e-05	18.6972
rs6070018	A	G	-0.49775	0.242496	5.96321e-06	0.109935	7.13285e-05	20.4997
rs62219066	A	G	-1.46909	0.0374803	3.26407e-05	0.353638	6.00477e-05	17.2574
rs6482916	C	T	0.366384	0.443408	2.4503e-05	0.0868345	6.19448e-05	17.8027
rs6897196	G	A	0.361339	0.455934	2.61897e-05	0.0859452	6.1504e-05	17.676
rs7100736	G	C	2.70075	0.00064737	3.32843e-05	0.650822	5.99186e-05	17.2203
rs72709087	T	A	0.445356	0.151964	4.89441e-05	0.109677	5.73723e-05	16.4885
rs72747819	A	G	1.76523	0.00376599	3.60952e-06	0.381039	7.46749e-05	21.4615
rs7623253	C	T	0.35617	0.484681	4.02393e-05	0.0867416	5.86648e-05	16.86
rs77458118	C	G	1.38495	0.00652201	2.00526e-05	0.324777	6.32723e-05	18.1842
rs78342561	T	G	0.641886	0.0542409	4.4154e-05	0.157148	5.80519e-05	16.6838
rs79651039	A	G	0.565565	0.0848039	2.18429e-05	0.133225	6.27061e-05	18.0215
rs80103432	T	G	0.850626	0.0338277	4.92947e-06	0.186224	7.25969e-05	20.8643
rs8088835	T	A	0.440479	0.184607	1.69169e-05	0.102386	6.43998e-05	18.5083
rs8142817	G	C	-1.01126	0.0570464	4.33591e-05	0.247323	5.81721e-05	16.7184
rs879047	A	G	0.444495	0.149893	4.83649e-05	0.10939	5.74509e-05	16.5111
rs937833	G	A	-0.361392	0.507009	2.82787e-05	0.0863149	6.09962e-05	17.53
rs9890701	C	T	0.381303	0.623079	3.14427e-05	0.0915986	6.02948e-05	17.3285
