# Supplementary material for: Role of FGF21 in mediating the effect of phosphatidylcholine on GBM
Source: Front Oncol. 2024 Sep 2;14:1428025. doi: 10.3389/fonc.2024.1428025 (PMC11402610; doi:10.3389/fonc.2024.1428025)
Supplement: Supplementary file 7 [file Table4.xlsx]

## Sheet: Sheet1
Supplementary Table 4: Instrumental variants (n=25) of FGF21 used in mediation MR analyse.
SNP	effect_allele.exposure	other_allele.exposure	beta.exposure	eaf.exposure	se.exposure	pval.exposure	R2	f
rs10495032	T	G	-0.1557	0.0383	0.0318	9.77e-07	0.00162595	23.9698
rs12290350	T	C	-0.0689	0.2168	0.0145	2.02e-06	0.001577	22.5757
rs12532101	T	C	0.0659	0.203	0.0149	9.74e-06	0.00136653	19.5586
rs1260326	T	C	0.1323	0.3977	0.0119	1.03e-28	0.00832135	123.585
rs13062487	A	G	0.0571	0.3387	0.0126	5.85e-06	0.00143458	20.5338
rs13229619	A	G	-0.1609	0.1297	0.0176	6.13e-20	0.00563697	83.5657
rs142603673	T	C	-0.2352	0.0232	0.0455	2.35e-07	0.00187138	26.7172
rs145127946	A	G	-0.1747	0.037	0.036	1.22e-06	0.00164468	23.5462
rs145319387	G	GT	-0.0756	0.769	0.0162	3.06e-06	0.00199526	21.7738
rs149561599	T	G	0.1978	0.9786	0.0444	8.39e-06	0.00142896	19.8438
rs17284047	T	C	-0.2149	0.9794	0.0479	7.24e-06	0.0013634	20.1253
rs188758663	A	G	-0.3801	0.0104	0.0749	3.88e-07	0.00220231	25.7488
rs2429473	A	C	-0.0812	0.795	0.0147	3.32e-08	0.00212994	30.5082
rs35852631	C	G	-0.0608	0.2555	0.0135	6.68e-06	0.00137512	20.2806
rs4700382	T	C	-0.063	0.2698	0.0136	3.62e-06	0.00149888	21.4557
rs60277384	T	C	-0.0881	0.8922	0.019	3.54e-06	0.00145631	21.4974
rs7012637	A	G	-0.0605	0.4812	0.012	4.61e-07	0.00177498	25.4148
rs7083293	C	G	-0.0595	0.5772	0.0134	8.98e-06	0.00158596	19.7131
rs72965996	A	G	-0.2215	0.031	0.0444	6.08e-07	0.00179916	24.8839
rs7442192	A	G	0.0619	0.7357	0.0138	7.27e-06	0.00140549	20.117
rs7610704	T	C	-0.0568	0.4644	0.012	2.21e-06	0.00156484	22.4013
rs79789860	T	C	-0.2003	0.0209	0.0448	7.79e-06	0.00135533	19.987
rs8191009	A	G	0.0678	0.1998	0.0151	7.12e-06	0.00140835	20.1579
rs838131	A	C	0.1627	0.501	0.013	6.15e-36	0.0108393	156.613
rs9974115	A	C	0.0758	0.8308	0.0169	7.28e-06	0.0014053	20.1143
